# Supplementary material for: Inhalation of a Short-Acting β2-Adrenoreceptor Agonist Induces a Hypercoagulable State in Healthy Subjects
Source: PLoS One. 2016 Jul 5;11(7):e0158652. doi: 10.1371/journal.pone.0158652 (PMC4933351; doi:10.1371/journal.pone.0158652)
Supplement: S1 Table — (XLSX) [file pone.0158652.s001.xlsx]

## Sheet: Sheet1
Proth1+2			Ddimers			NE			FVIII			FV			vWF			aPTT			GLPC
B2AR-0'	B2AR-60'		B2AR-0'	B2AR-60'		BAR2-0'	BAR2-60		B2AR-0'	B2AR-60'		B2AR-0'	B2AR-60'		B2AR-0'	B2AR-60		B2AR-0'	B2AR-60		B2AR-0'	B2AR-60
162.1	2730		0.45	0.44		180	172		68	82		72	79		81	83		29.1	28.6		0.39	0.38
63.8	66.7		0.19	0.19		82	135		64	98		73	81		60	70		27.3	26.5		1.09	1.11
187.4	1284		0.26	0.36		153	149		97	117		116	118		68	72		28.2	25.4		1.17	0.86
156.5	1478.2		0.26	4		186	441		123	131		78	83		130	134		29	24.3		1.28	0.69
226.4	173.8		0.5	0.76		143	161		82	86		61	64		59	67		28.7	28.7		0.75	0.83
190.7	375.9		0.16	0.32		116	146		106	141		78	84		111	113		25	22.3		0.83	0.69
27.6	1731.3		0.19	2.4		302	600		129	100		81	94		105	121		27.7	21.5		0.82	0.7
158.3	158.8		0.56	0.62		152	203		105	112		94	88		138	140		27.8	26.9		0.96	0.92
80.4	331.2		0.24	1.02		140	349		134	147		92	96		136	144		28.8	25.4		0.97	0.65
126.6	155.1		0.13	0.16		244	238		114	114		88	90		93	93		27	25.9		0.7	0.67
620.3	235.7		0.64	0.9		156	212		135	146		106	104		114	110		24.5	23.2		0.83	0.68
79	98.4		0.13	0.13		103	221		59	65		92	90		57	64		31.7	30.3		1.53	1.31
129.1	158.4		0.19	0.24		525	617		102	128		124	130		118	126		27.6	26.5		1.27	1
108.1	466.1		0.08	0.22		178	325		113	125		100	98		108	112		26	24.1		1.46	0.95
35.8	124		0.15	0.17		147	437		107	126		96	111		85	85		25.4	25.4		1.06	0.85
130.8	113.8		0.17	0.23		80	84		123	133		118	127		130	134		25.9	24.7		1.15	1.07
112.1	320.6		0.26	0.23		144	383		82	112		98	102		74	87		25.6	23.9		0.61	0.53
152.647	588.353		0.268235	0.728824		178.294	286.647		102.529	115.471		92.1765	96.4118		98.0588	103.235		27.3706	25.5059		0.992353	0.817059
